# Supplementary material for: What do users and their aiding professionals want from future devices in upper limb prosthetics? A focus group study
Source: PLoS One. 2023 Dec 29;18(12):e0295516. doi: 10.1371/journal.pone.0295516 (PMC10756510; doi:10.1371/journal.pone.0295516)
Supplement: S1 Appendix — (ZIP) [file pone.0295516.s001.zip]

Archive with 9 entries (8 files):
- FocusGroup_Transcripts/
- FocusGroup_Transcripts/FGC1.pdf
- FocusGroup_Transcripts/FGC2.pdf
- FocusGroup_Transcripts/FGC3.pdf
- FocusGroup_Transcripts/FGP1.pdf
- FocusGroup_Transcripts/FGP2.pdf
- FocusGroup_Transcripts/FGP3.pdf
- FocusGroup_Transcripts/FGP4.pdf
- FocusGroup_Transcripts/FGP5.pdf
